# Supplementary material for: Living in each other’s pockets: insights into the life cycle of Tremella caloplacae s. l
Source: IMA Fungus. 2026 Feb 13;17:e157916. doi: 10.3897/imafungus.17.157916 (PMC12924053; doi:10.3897/imafungus.17.157916)
Supplement: Supplementary material 3 — PCR detection of Tremella in the studied lichen specimens and selected fragments [file imafungus-17-e157916-s003.xlsx]

## Sheet: Hoja1
Table S1. PCR detection of Tremella in the studied lichen specimens and selected fragments (with indication of successful primer combinations and sequencing results, when applicable). Fragments from which we did not obtain amplicons after trying different primer combinations, are indicated by “O”. In some cases, the identity of the sequence could only be confirmed by BLAST search but the sequence…
Location	Species	Specimen	Tremella basidiomata on specimen	Location of the selected fragment for DNA extraction	Tremella basidiomata in the selected fragment	DNA code	Primer combination (ITS region)	PCR result and sequence identity, when applicable (ITS region)	Primer combination (LSU region)	PCR result and sequence identity, when applicable (LSU region)	GenBank accession number (ITS / LSU)	Specimen complete label
A	Xanthoria parietina	Freire Rallo S99 & Millanes	No	Apothecium	No	SF359	Different primer combinatios	O	Different primer combinatios	O		SPAIN, Madrid, Villaviciosa de Odón, Área Recreativa Dehesa El Sotillo. Forest with Quercus ilex, Fraxinus angustifolia, Retama sphaerocarpa. On Fraxinus angustifolia bark. 40°21'59.4"N 3°56'43.1"W. Alt. ca. 573 m. 29/04/2021. Freire Rallo S99 & Millanes.
				Thallus	No	SF360	Different primer combinatios	O	Different primer combinatios	O
A	Xanthoria parietina	Freire Rallo S101 & Millanes	No	Apothecium	No	SF361	ITS1F/TRMcal_R2	T. parietinae	Different primer combinatios	O	PX735002 / O	SPAIN, Madrid, Villaviciosa de Odón, Área Recreativa Dehesa El Sotillo. Forest with Quercus ilex, Fraxinus angustifolia, Retama sphaerocarpa. On Fraxinus angustifolia bark. 40°22'00.4"N 3°56'43.8"W. Alt. ca. 573 m. 29/04/2021. Freire Rallo S101 & Millanes.
				Thallus	No	SF362	ITS1F/TRMcal_R2	T. parietinae	Different primer combinatios	O	PX735003 / O
A	Xanthoria parietina	Freire Rallo S103 & Millanes	No	Apothecium	No	SF363	Different primer combinatios	O	Different primer combinatios	O		SPAIN, Madrid, Villaviciosa de Odón, Área Recreativa Dehesa El Sotillo. Forest with Quercus ilex, Fraxinus angustifolia, Retama sphaerocarpa. On Fraxinus angustifolia bark. 40°22'01.1"N 3°56'43.6"W. Alt. ca. 573 m. 29/04/2021. Freire Rallo S103 & Millanes.
				Thallus	No	SF364	Different primer combinatios	O	Different primer combinatios	O
A	Xanthoria parietina	Freire Rallo S105 & Millanes	Tremella parietinae basidiomata	Apothecium	No	SF365	ITS1F/TRMcal_R2	T. parietinae	Different primer combinatios	O	PX735004 / O	SPAIN, Madrid, Villaviciosa de Odón, Área Recreativa Dehesa El Sotillo. Forest with Quercus ilex, Fraxinus angustifolia, Retama sphaerocarpa. On Fraxinus angustifolia bark. 40°22'02.5"N 3°56'43.5"W. Alt. ca. 573 m. 29/04/2021. Freire Rallo S105 & Millanes.
				Thallus	No	SF366	ITS1F/TRMcal_R2	T. parietinae	Different primer combinatios	O	PX735005 / O
A	Xanthoria parietina	Freire Rallo S107 & Millanes	No	Apothecium	No	SF367	ITS1F/TRMcal_R2	T. parietinae	Different primer combinatios	O	PX735006 / O	SPAIN, Madrid, Villaviciosa de Odón, Área Recreativa Dehesa El Sotillo. Forest with Quercus ilex, Fraxinus angustifolia, Retama sphaerocarpa. On Fraxinus angustifolia bark. 40°22'02.4"N 3°56'43.8"W. Alt. ca. 573 m. 29/04/2021. Freire Rallo S107 & Millanes.
				Thallus	No	SF368	Different primer combinatios	O	Different primer combinatios	O
A	Xanthoria parietina	Freire Rallo S108 & Millanes	No	Apothecium	No	SF369	Different primer combinatios	O	Different primer combinatios	O		SPAIN, Madrid, Villaviciosa de Odón, Área Recreativa Dehesa El Sotillo. Forest with Quercus ilex, Fraxinus angustifolia, Retama sphaerocarpa. On Fraxinus angustifolia bark. 40°22'02.4"N 3°56'43.8"W. Alt. ca. 573 m. 29/04/2021. Freire Rallo S108 & Millanes.
				Thallus	No	SF370	Different primer combinatios	O	Different primer combinatios	O
A	Xanthoria parietina	Freire Rallo S109 & Millanes	No	Apothecium	No	SF371	Different primer combinatios	O	Different primer combinatios	O		SPAIN, Madrid, Villaviciosa de Odón, Área Recreativa Dehesa El Sotillo. Forest with Quercus ilex, Fraxinus angustifolia, Retama sphaerocarpa. On Fraxinus angustifolia bark. 40°22'03.3"N 3°56'44.0"W. Alt. ca. 573 m. 29/04/2021. Freire Rallo S109 & Millanes.
				Thallus	No	SF372	Different primer combinatios	O	Different primer combinatios	O
A	Xanthoria parietina	Freire Rallo S111 & Millanes	No	Apothecium	No	SF373	Different primer combinatios	O	Different primer combinatios	O		SPAIN, Madrid, Villaviciosa de Odón, Área Recreativa Dehesa El Sotillo. Forest with Quercus ilex, Fraxinus angustifolia, Retama sphaerocarpa. On Fraxinus angustifolia bark. 40°22'03.5"N 3°56'44.4"W. Alt. ca. 573 m. 29/04/2021. Freire Rallo S111 & Millanes.
				Thallus	No	SF374	ITS1F/TRMcal_R2	T. parietinae	Different primer combinatios	O	PX735007 / O
A	Xanthoria parietina	Freire Rallo S113 & Millanes	Tremella parietinae basidiomata	Apothecium	No	SF375	ITS1F/TRMcal_R2	T. parietinae	Different primer combinatios	O	PX735008 / O	SPAIN, Madrid, Villaviciosa de Odón, Área Recreativa Dehesa El Sotillo. Forest with Quercus ilex, Fraxinus angustifolia, Retama sphaerocarpa. On Fraxinus angustifolia bark. 40°22'05.3"N 3°56'45.1"W. Alt. ca. 573 m. 29/04/2021. Freire Rallo S113 & Millanes.
				Thallus	No	SF376	ITS1F/TRMcal_R2	T. parietinae	Different primer combinatios	O	PX735009 / O
A	Xanthoria parietina	Freire Rallo S115 & Millanes	No	Apothecium	No	SF377	ITS1F/TRMcal_R2	T. parietinae	Different primer combinatios	O	PX735010 / O	SPAIN, Madrid, Villaviciosa de Odón, Área Recreativa Dehesa El Sotillo. Forest with Quercus ilex, Fraxinus angustifolia, Retama sphaerocarpa. On Fraxinus angustifolia bark. 40°22'05.3"N 3°56'45.1"W. Alt. ca. 573 m. 29/04/2021. Freire Rallo S115 & Millanes.
				Thallus	No	SF378	Different primer combinatios	O	Different primer combinatios	O
A	Xanthoria parietina	Freire Rallo S117 & Millanes	No	Apothecium	No	SF379	Different primer combinatios	O	Different primer combinatios	O		SPAIN, Madrid, Villaviciosa de Odón, Área Recreativa Dehesa El Sotillo. Forest with Quercus ilex, Fraxinus angustifolia, Retama sphaerocarpa. On Fraxinus angustifolia bark. 40°22'07.6"N 3°56'46.5"W. Alt. ca. 573 m. 29/04/2021. Freire Rallo S117 & Millanes.
				Thallus	No	SF380	ITS1F/TRMcal_R2	T. dendrographae	Different primer combinatios	O	PX735011 / O
A	Xanthoria parietina	Freire Rallo S120 & Millanes	No	Apothecium	No	SF382	ITS1F/TRMcal_R2	T. candelariellae	Different primer combinatios	O	PX735012 / O	SPAIN, Madrid, Villaviciosa de Odón, Área Recreativa Dehesa El Sotillo. Forest with Quercus ilex, Fraxinus angustifolia, Retama sphaerocarpa. On Populus nigra bark. 40°22'09.8"N 3°56'49.2"W. Alt. ca. 573 m. 29/04/2021. Freire Rallo S120 & Millanes.
				Thallus	No	SF383	Different primer combinatios	O	Different primer combinatios	O
A	Xanthoria parietina	Freire Rallo S123 & Millanes	Tremella parietinae basidiomata	Apothecium	No	SF385	ITS1F/TRMcal_R2	T. parietinae	Different primer combinatios	O	PX735013 / O	SPAIN, Madrid, Villaviciosa de Odón, Área Recreativa Dehesa El Sotillo. Forest with Quercus ilex, Fraxinus angustifolia, Retama sphaerocarpa. On Fraxinus angustifolia bark. 40°22'01.1"N 3°56'43.6"W. Alt. ca. 573 m. 29/04/2021. Freire Rallo S123 & Millanes.
A	Xanthoria parietina	Freire Rallo S127 & Millanes	Tremella parietinae basidiomata	Thallus	No	SF389	ITS1F/TRMcal_R2	T. parietinae	Different primer combinatios	O	PX735014 / O	SPAIN, Madrid, Villaviciosa de Odón, Área Recreativa Dehesa El Sotillo. Forest with Quercus ilex, Fraxinus angustifolia, Retama sphaerocarpa. On Fraxinus angustifolia bark. 40°22'01.1"N 3°56'43.6"W. Alt. ca. 573 m. 29/04/2021. Freire Rallo S127 & Millanes.
A	Xanthoria parietina	Freire Rallo S129 & Millanes	No	Apothecium	No	SF402 (FISH-XP1)	Different primer combinatios	O	BasidLSU3-5/LR5	O		SPAIN, Madrid, Villaviciosa de Odón, Área Recreativa Dehesa El Sotillo. Forest with Quercus ilex, Fraxinus angustifolia, Retama sphaerocarpa. On Fraxinus angustifolia bark. 40°21'59.4"N 3°56'43.1"W. Alt. ca. 573 m. 29/04/2021. Freire Rallo S129 & Millanes.
				Thallus	No	SF403 (FISH-XP1)	Different primer combinatios	O	BasidLSU3-5/LR5	O
A	Xanthoria parietina	Freire Rallo S130 & Millanes	No	Apothecium	No	SF404 (FISH-XP2)	ITS1F/TRMcal_R2	T. parietinae	BasidLSU3-5/LR5	O	PX735015 / O	SPAIN, Madrid, Villaviciosa de Odón, Área Recreativa Dehesa El Sotillo. Forest with Quercus ilex, Fraxinus angustifolia, Retama sphaerocarpa. On Fraxinus angustifolia bark. 40°22'00.4"N 3°56'43.8"W. Alt. ca. 573 m. 29/04/2021. Freire Rallo S130 & Millanes.
				Thallus	No	SF405 (FISH-XP2)	Different primer combinatios	O	BasidLSU3-5/LR5	O
A	Xanthoria parietina	Freire Rallo S131 & Millanes	No	Apothecium	No	SF406 (FISH-XP3)	Different primer combinatios	O	BasidLSU3-5/LR5	O		SPAIN, Madrid, Villaviciosa de Odón, Área Recreativa Dehesa El Sotillo. Forest with Quercus ilex, Fraxinus angustifolia, Retama sphaerocarpa. On Fraxinus angustifolia bark. 40°22'01.1"N 3°56'43.6"W. Alt. ca. 573 m. 29/04/2021. Freire Rallo S131 & Millanes.
				Thallus	No	SF407 (FISH-XP3)	Different primer combinatios	O	BasidLSU3-5/LR5	O
A	Xanthoria parietina	Freire Rallo S132 & Millanes	Tremella parietinae basidiomata	Apothecium	No	SF408 (FISH-XT1)	Different primer combinatios	O	BasidLSU3-5/LR5	O		SPAIN, Madrid, Villaviciosa de Odón, Área Recreativa Dehesa El Sotillo. Forest with Quercus ilex, Fraxinus angustifolia, Retama sphaerocarpa. On Fraxinus angustifolia bark. 40°22'00.4"N 3°56'43.8"W. Alt. ca. 573 m. 29/04/2021. Freire Rallo S132 & Millanes.
				Gall	Tremella parietinae basidiomata	SF409 (FISH-XT1)	Different primer combinatios	O	BasidLSU3-5/LR5	O
				Thallus	No	SF410 (FISH-XT1)	Different primer combinatios	O	BasidLSU3-5/LR5	O
A	Xanthoria parietina	Freire Rallo S133 & Millanes	Tremella parietinae basidiomata	Apothecium	No	SF411 (FISH-XT2)	ITS1F/TRMcal_R2	T. parietinae	BasidLSU3-5/LR5	O	PX735016 / O	SPAIN, Madrid, Villaviciosa de Odón, Área Recreativa Dehesa El Sotillo. Forest with Quercus ilex, Fraxinus angustifolia, Retama sphaerocarpa. On Fraxinus angustifolia bark. 440°22'01.1"N 3°56'43.6"W. Alt. ca. 573 m. 29/04/2021. Freire Rallo S133 & Millanes.
				Gall	Tremella parietinae basidiomata	SF412 (FISH-XT2)	ITS1F/TRMcal_R2	T. parietinae	BasidLSU3-5/LR5	O	PX735017 / O
				Thallus	No	SF413 (FISH-XT2)	ITS1F/TRMcal_R2	T. parietinae	BasidLSU3-5/LR5	O	PX735018 / O
A	Xanthoria parietina	Millanes XP1	No	Hymenium	No	SF423	Different primer combinatios	O	BasidLSU3-5/LR5	O		SPAIN, Madrid, Villaviciosa de Odón, Área Recreativa Dehesa El Sotillo. Forest with Quercus ilex, Fraxinus angustifolia, Retama sphaerocarpa. On Fraxinus angustifolia bark. 40°22'00.4"N 3°56'43.8"W. Alt. ca. 573 m. 13/02/2023. Millanes XP1
				Thallus	No	SF424	Different primer combinatios	O	BasidLSU3-5/LR5	O
A	Xanthoria parietina	Millanes XP2	No	Hymenium	No	SF425	Different primer combinatios	O	BasidLSU3-5/LR5	O		SPAIN, Madrid, Villaviciosa de Odón, Área Recreativa Dehesa El Sotillo. Forest with Quercus ilex, Fraxinus angustifolia, Retama sphaerocarpa. On Fraxinus angustifolia bark. 40°22'00.4"N 3°56'43.8"W. Alt. ca. 573 m. 13/02/2023. Millanes XP2
				Thallus	No	SF426	ITS1F/TRMcal_R2	T. parietinae	BasidLSU3-5/LR5	O	PX735019 / O
A	Xanthoria parietina	Millanes XP3	No	Hymenium	No	SF427	Different primer combinatios	O	BasidLSU3-5/LR5	O		SPAIN, Madrid, Villaviciosa de Odón, Área Recreativa Dehesa El Sotillo. Forest with Quercus ilex, Fraxinus angustifolia, Retama sphaerocarpa. On Fraxinus angustifolia bark. 40°22'00.4"N 3°56'43.8"W. Alt. ca. 573 m. 13/02/2023. Millanes XP3
				Thallus	No	SF428	ITS1F/TRMcal_R2	Pseudotremella/Naganishia	BasidLSU3-5/LR5	O	PX735020 / O
A	Xanthoria parietina	Millanes XP4	Tremella parietinae basidiomata	Hymenium	No	SF429	ITS1F/TRMcal_R2	T. parietinae	BasidLSU3-5/LR5	O	PX735021 / O	SPAIN, Madrid, Villaviciosa de Odón, Área Recreativa Dehesa El Sotillo. Forest with Quercus ilex, Fraxinus angustifolia, Retama sphaerocarpa. On Fraxinus angustifolia bark. 40°22'00.4"N 3°56'43.8"W. Alt. ca. 573 m. 13/02/2023. Millanes XP4
				Thallus	No	SF430	Different primer combinatios	O	BasidLSU3-5/LR5	O
A	Xanthoria parietina	Millanes XP5	Tremella parietinae basidiomata	Hymenium	No	SF431	ITS1F/TRMcal_R2	T. parietinae	BasidLSU3-5/LR5	O	PX735022 / O	SPAIN, Madrid, Villaviciosa de Odón, Área Recreativa Dehesa El Sotillo. Forest with Quercus ilex, Fraxinus angustifolia, Retama sphaerocarpa. On Fraxinus angustifolia bark. 40°22'00.4"N 3°56'43.8"W. Alt. ca. 573 m. 13/02/2023. Millanes XP5
				Thallus	No	SF432	Different primer combinatios	O	BasidLSU3-5/LR5	O
A	Candelaria concolor	Freire Rallo S142 & Millanes	No	Thallus	No	SF433	ITS1F/TRMcal_R2	T. candelariellae	Different primer combinatios	O	PX735023 / O	SPAIN, Madrid, Villaviciosa de Odón, Área Recreativa Dehesa El Sotillo. Forest with Quercus ilex, Fraxinus angustifolia, Retama sphaerocarpa. On Quercus ilex bark. 40°22'01.1"N 3°56'43.6"W. Alt. ca. 573 m. 10/07/2023. Freire Rallo S142 & Millanes.
A	Candelaria concolor	Freire Rallo S143 & Millanes	No	Thallus	No	SF434	ITS1F/TRMcal_R2	T. candelariellae	Different primer combinatios	O	PX735024 / O	SPAIN, Madrid, Villaviciosa de Odón, Área Recreativa Dehesa El Sotillo. Forest with Quercus ilex, Fraxinus angustifolia, Retama sphaerocarpa. On Quercus ilex bark. 40°22'01.1"N 3°56'43.6"W. Alt. ca. 573 m. 10/07/2023. Freire Rallo S143 & Millanes.
A	Candelaria concolor	Freire Rallo S144 & Millanes	No	Thallus	No	SF435	ITS1F/TRMcal_R2	T. candelariellae	Different primer combinatios	O	PX735025 / O	SPAIN, Madrid, Villaviciosa de Odón, Área Recreativa Dehesa El Sotillo. Forest with Quercus ilex, Fraxinus angustifolia, Retama sphaerocarpa. On Quercus ilex bark. 40°22'01.1"N 3°56'43.6"W. Alt. ca. 573 m. 10/07/2023. Freire Rallo S144 & Millanes.
A	Candelaria concolor	Freire Rallo S145 & Millanes	No	Thallus	No	SF436	ITS1F/TRMcal_R2	T. candelariellae	Different primer combinatios	O	PX735026 / O	SPAIN, Madrid, Villaviciosa de Odón, Área Recreativa Dehesa El Sotillo. Forest with Quercus ilex, Fraxinus angustifolia, Retama sphaerocarpa. On Quercus ilex bark. 40°22'01.1"N 3°56'43.6"W. Alt. ca. 573 m. 10/07/2023. Freire Rallo S145 & Millanes.
A	Candelaria concolor	Freire Rallo S146 & Millanes	No	Thallus	No	SF437	ITS1F/TRMcal_R2	T. candelariellae	Different primer combinatios	O	PX735027 / O	SPAIN, Madrid, Villaviciosa de Odón, Área Recreativa Dehesa El Sotillo. Forest with Quercus ilex, Fraxinus angustifolia, Retama sphaerocarpa. On Quercus ilex bark. 40°22'01.1"N 3°56'43.6"W. Alt. ca. 573 m. 10/07/2023. Freire Rallo S146 & Millanes.
A	Physcia aipolia	Freire Rallo S147 & Millanes	No	Hymenium	No	SF438	Different primer combinatios	O	Different primer combinatios	O		SPAIN, Madrid, Villaviciosa de Odón, Área Recreativa Dehesa El Sotillo. Forest with Quercus ilex, Fraxinus angustifolia, Retama sphaerocarpa. On Fraxinus angustifolia bark. 40°22'00.4"N 3°56'43.8"W. Alt. ca. 573 m. 13/02/2023. Freire Rallo S147 & Millanes.
				Thallus	No	SF439	Different primer combinatios	O	Different primer combinatios	O
A	Physcia aipolia	Freire Rallo S148 & Millanes	No	Hymenium	No	SF440	Different primer combinatios	O	Different primer combinatios	O		SPAIN, Madrid, Villaviciosa de Odón, Área Recreativa Dehesa El Sotillo. Forest with Quercus ilex, Fraxinus angustifolia, Retama sphaerocarpa. On Fraxinus angustifolia bark. 40°22'00.4"N 3°56'43.8"W. Alt. ca. 573 m. 13/02/2023. Freire Rallo S148 & Millanes.
				Thallus	No	SF441	Different primer combinatios	O	Different primer combinatios	O
A	Physcia aipolia	Freire Rallo S149 & Millanes	No	Hymenium	No	SF442	Different primer combinatios	O	Different primer combinatios	O		SPAIN, Madrid, Villaviciosa de Odón, Área Recreativa Dehesa El Sotillo. Forest with Quercus ilex, Fraxinus angustifolia, Retama sphaerocarpa. On Fraxinus angustifolia bark. 40°22'00.4"N 3°56'43.8"W. Alt. ca. 573 m. 13/02/2023. Freire Rallo S149 & Millanes.
				Thallus	No	SF443	Different primer combinatios	O	Different primer combinatios	O
A	Physcia aipolia	Freire Rallo S150 & Millanes	No	Hymenium	No	SF444	Different primer combinatios	O	Different primer combinatios	O		SPAIN, Madrid, Villaviciosa de Odón, Área Recreativa Dehesa El Sotillo. Forest with Quercus ilex, Fraxinus angustifolia, Retama sphaerocarpa. On Fraxinus angustifolia bark. 40°22'00.4"N 3°56'43.8"W. Alt. ca. 573 m. 13/02/2023. Freire Rallo S150 & Millanes.
				Thallus	No	SF445	Different primer combinatios	O	Different primer combinatios	O
A	Physcia aipolia	Freire Rallo S151 & Millanes	No	Hymenium	No	SF446	Different primer combinatios	O	Different primer combinatios	O		SPAIN, Madrid, Villaviciosa de Odón, Área Recreativa Dehesa El Sotillo. Forest with Quercus ilex, Fraxinus angustifolia, Retama sphaerocarpa. On Fraxinus angustifolia bark. 40°22'00.4"N 3°56'43.8"W. Alt. ca. 573 m. 13/02/2023. Freire Rallo S151 & Millanes.
				Thallus	No	SF447	Different primer combinatios	O	Different primer combinatios	O
B	Xanthoria parietina	Freire Rallo S1	No	Apothecium	No	SF163	Different primer combinatios	O	Different primer combinatios	O		SWEDEN, Stockholm: NRM gardens (first tree), on the left of the main door. 59°22'8.90"N 18° 3'8.91"E. 15-03-2017. Freire Rallo S1.
				Thallus	No	SF164	Different primer combinatios	O	Different primer combinatios	O
B	Xanthoria parietina	Freire Rallo S2	No	Apothecium	No	SF165	Different primer combinatios	O	Different primer combinatios	O		SWEDEN, Stockholm: Frescativägen, between NRM and metro station. 59°22'0.63"N 18° 3'12.75"E. 15-03-2017. Freire Rallo S2.
				Thallus	No	SF166	Different primer combinatios	O	Different primer combinatios	O
B	Xanthoria parietina	Freire Rallo S3	No	Apothecium	No	SF167	Different primer combinatios	O	Different primer combinatios	O		SWEDEN, Stockholm: Frescativägen, between NRM and metro station. 59°21'59.39"N 18° 3'13.87"E. 15-03-2017. Freire Rallo S3.
				Thallus	No	SF169	Different primer combinatios	O	Different primer combinatios	O
B	Xanthoria parietina	Freire Rallo S4	No	Thallus	No	SF170	Different primer combinatios	O	Different primer combinatios	O		SWEDEN, Stockholm: outside the Universitetet metro station. 59°21'57.70"N 18° 3'15.79"E. 15-03-2017. Freire Rallo S4.
B	Xanthoria parietina	Freire Rallo S5	No	Apothecium	No	SF171	Different primer combinatios	O	Different primer combinatios	O		SWEDEN, Stockholm: University campus. 59°21'55.19"N 18° 3'28.50"E. 15-03-2017. Freire Rallo S5.
				Thallus	No	SF172	Different primer combinatios	O	Different primer combinatios	O
B	Xanthoria parietina	Freire Rallo S6	No	Thallus	No	SF174	Different primer combinatios	O	Different primer combinatios	O		SWEDEN, Stockholm: Path between Svante Arrhenius väg and Bergiusvägen (behind the NRM area). 59°22'0.59"N 18° 3'30.37"E. 15-03-2017. Freire Rallo S6.
B	Xanthoria parietina	Freire Rallo S7	No	Thallus	No	SF176	Different primer combinatios	O	Different primer combinatios	O		SWEDEN, Stockholm: Path between Svante Arrhenius väg and Bergiusvägen (behind the NRM area). 59°22'5.39"N 18° 3'33.60"E. 15-03-2017. Freire Rallo S7.
B	Xanthoria parietina	Freire Rallo S8	No	Apothecium	No	SF177	Different primer combinatios	O	Different primer combinatios	O		SWEDEN, Stockholm: Backyards of th NRM. Behind palaeobiology building. 59°22'7.29"N 18° 3'23.59"E. 15-03-2017. Freire Rallo S8.
C	Athalia holocarpa	Freire Rallo S11	No	Apothecium	No	SF182	ITS1F/TRMcal_R2	O	BasidLSU3-5/LR5	T. caloplacae	O / PX735031	SWEDEN, Öland, West Gösslunda. Alt. 25 m, 56°29.609’ N 016°30.680’ E. Stora Alvaret, on limestone (calcareous rock). 13-06-2017. Freire Rallo S11.
C	Variospora dolomiticola	Freire Rallo S10	No	Thallus	No	SF183	ITS1F/TRMcal_R2	O	BasidLSU3-5/LR5	T. caloplacae	O / PX735032	SWEDEN, Öland, West Gösslunda. Alt. 26 m, 56°29.603’ N 016°30.683’ E. Stora Alvaret, on limestone (calcareous rock). 13-06-2017. Freire Rallo S10.
				Apothecium	No	SF184	ITS1F/TRMcal_R2	O	BasidLSU3-5/LR5	T. caloplacae	O / PX735033
C	Gyalolechia flavovirescens	Freire Rallo S14	No	Apothecium	No	SF192	ITS1F/TRMcal_R2	O	Different primer combinatios	O		SWEDEN, Öland, West Gösslunda. Alt. 27 m, 56°29.740’ N 016°30.644’ E. Stora Alvaret, on limestone (calcareous rock). 13-06-2017. Freire Rallo S14.
				Thallus	No	SF193	ITS1F/TRMcal_R2	O	BasidLSU3-5/LR5	T. caloplacae	O / PX735034
C	Calogaya pusilla	Freire Rallo S18	No	Apothecium	No	SF200	ITS1F/TRMcal_R2	O	BasidLSU3-5/LR5	T. caloplacae	O / PX735035	SWEDEN, Öland, Ottenby. Alt. 10 m, 56°15.278’ N 016°26.152’ E. Stora Alvaret, on wall of calcareous rock exposed to wind. 14-06-2017. Freire Rallo S18.
				Thallus	No	SF201	ITS1F/TRMcal_R2	O	BasidLSU3-5/LR5	T. pusillae	O / PX735036
C	Calogaya decipiens	Freire Rallo S21	No	Apothecium	No	SF206	ITS1F/TRMcal_R2	O	Different primer combinatios	O		SWEDEN, Öland, King’s Farm. Alt. 3 m, 56°14.172’ N 016°24.236’ E. On calcareous clift. 14-06-2017. Freire Rallo S21.
				Thallus	No	SF207	ITS1F/TRMcal_R2	O	Different primer combinatios	O
C	Flavoplaca limonia	Freire Rallo S27	No	Apothecium	No	SF216	ITS1F/TRMcal_R2	O	BasidLSU3-5/LR5	T. caloplacae	O / PX735037	SWEDEN, Öland, King’s Farm. Alt. 2 m, 56°14.160’ N 016°24.237’ E. On calcareous clift. 14-06-2017. Freire Rallo S27.
				Thallus	No	SF217	ITS1F/TRMcal_R2	O	BasidLSU3-5/LR5	T. caloplacae	O / PX735038
C	Caloplaca sp.	Freire Rallo S29	No	Apothecium	No	SF220	ITS1F/TRMcal_R2	O	Different primer combinatios	O		SWEDEN, Öland, King’s Farm. Alt. 3 m, 56°14.172’ N 016°24.237’ E. On calcareous clift. 14-06-2017. Freire Rallo S29.
				Thallus	No	SF221	ITS1F/TRMcal_R2	O	BasidLSU3-5/LR5	T. caloplacae	O / PX735039
C	Calogaya pusilla	Freire Rallo S31	No	Apothecium	No	SF226	Different primer combinatios	O	BasidLSU3-5/LR5	T. pusillae	O / PX735040	SWEDEN, Öland, Jordhamn. Alt. 3 m, 57°05.845’ N 016°53.181’ E. On calcareous rock. 15-06-2017. Freire Rallo S31.
				Thallus	No	SF227	Different primer combinatios	O	BasidLSU3-5/LR5	T. candelariellae/T. caloplacae	O / PX735041
C	Flavoplaca oasis	Freire Rallo S31	No	Apothecium	No	SF228	Different primer combinatios	O	BasidLSU3-5/LR5	T. caloplacae	O / PX735042	SWEDEN, Öland, Jordhamn. Alt. 3 m, 57°05.845’ N 016°53.181’ E. On calcareous rock. 15-06-2017. Freire Rallo S31.
				Thallus	No	SF229	Different primer combinatios	O	Different primer combinatios	O
C	Flavoplaca dichroa	Freire Rallo S31	No	Apothecium	No	SF230	Different primer combinatios	O	BasidLSU3-5/LR5	T. caloplacae	O / PX735043	SWEDEN, Öland, Jordhamn. Alt. 3 m, 57°05.845’ N 016°53.181’ E. On calcareous rock. 15-06-2017. Freire Rallo S31.
				Thallus	No	SF231	Different primer combinatios	O	BasidLSU3-5/LR5	T. caloplacae	O / PX735044
C	Calogaya arnoldii	Freire Rallo S32	No	Apothecium	No	SF232	Different primer combinatios	O	Different primer combinatios	O		SWEDEN, Öland, Jordhamn. Alt. 6 m, 57°05.878’ N 016°53.211’ E. On calcareous clifts. 15-06-2017. Freire Rallo S32.
				Thallus	No	SF233	Different primer combinatios	O	BasidLSU3-5/LR5	T. caloplacae	O / PX735045
C	Calogaya pusilla	Freire Rallo S33	Tremella pusillae basidiomata	Apothecium	No	SF235	ITS1F/TRMcal_R2	T. pusillae	BasidLSU3-5/LR5	T. pusillae	PX735028 / PX735046	SWEDEN, Öland, Jordhamn. Alt. 6 m, 57°05.878’ N 016°53.211’ E. On calcareous rock. 15-06-2017. Freire Rallo S33.
				Thallus	No	SF236	ITS1F/TRMcal_R2	T. pusillae	BasidLSU3-5/LR5	T. pusillae	PX735029 / PX735047
C	Variospora flavescens	Freire Rallo S35	Tremella caloplacae s. str. basidiomata	Thallus	No	SF240	Different primer combinatios	O	Different primer combinatios	O		SWEDEN, Öland, Jordhamn. Alt. 7 m, 57°05.876’ N 016°53.228’ E. On calcareous rock. 15-06-2017. Freire Rallo S35.
C	Variospora flavescens	Freire Rallo S33	Tremella caloplacae s. str. basidiomata	Apothecium	No	SF241	Different primer combinatios	O	Different primer combinatios	O		SWEDEN, Öland, Jordhamn. Alt. 6 m, 57°05.878’ N 016°53.211’ E. On calcareous rock. 15-06-2017. Freire Rallo S33.
				Thallus	No	SF242	Different primer combinatios	O	BasidLSU3-5/LR5	Phaeotremella	O / PX735048
C	Variospora flavescens	Freire Rallo S37	Tremella caloplacae s. str. basidiomata	Apothecium	No	SF244	ITS1F/TRMcal_R2	T. caloplacae	BasidLSU3-5/LR5	T. caloplacae	PX735030 / PX735049	SWEDEN, Öland, Jordhamn. Alt. 8 m, 57°05.850’ N 016°53.221’ E. On calcareous clift. 15-06-2017. Freire Rallo S37.
