# Supplementary material for: Living in each other’s pockets: insights into the life cycle of Tremella caloplacae s. l
Source: IMA Fungus. 2026 Feb 13;17:e157916. doi: 10.3897/imafungus.17.157916 (PMC12924053; doi:10.3897/imafungus.17.157916)
Supplement: Supplementary material 4 — Primers used for the DNA amplification of ITS and LSU regions [file imafungus-17-e157916-s004.xlsx]

## Sheet: Hoja1
Table S2. Primers used for the DNA amplification of ITS and LSU regions.
Primer name	Nucleotide sequence 5'-3'	Source
ITS
ITS1F	CTTGGTCATTTAGAGGAAGTAA	Gardes and Bruns 1993
TRMcal_R2	ATGCAAGTGCTATTCCCAC	Freire-Rallo et al. 2023a
nLSU
LR5	ATCCTGAGGGAAACTTC	Vilgalys and Hester 1990
BasidLSU3-3	CGACTGACTTCAATCGT	Millanes et al. 2011
BasidLSU1-5	TAGCGAACAAGTACCGTGAGG	Millanes et al. 2011
TelLSU1-5	TAGCGCACAAGTAGAGTGATC	Freire-Rallo et al. 2023a
TRMLSU_1F	ACAAACATCAGTGTAATGAACGTC	Freire-Rallo et al. 2023a
