# Supplementary material for: Living in each other’s pockets: insights into the life cycle of Tremella caloplacae s. l
Source: IMA Fungus. 2026 Feb 13;17:e157916. doi: 10.3897/imafungus.17.157916 (PMC12924053; doi:10.3897/imafungus.17.157916)
Supplement: Supplementary material 5 — Specimen information [file imafungus-17-e157916-s005.xlsx]

## Sheet: Hoja1
Table S3. Specimen information corresponding with the sequences included in the phylogeny (Fig.1) that were not produced by this study (all retrieved from Freire-Rallo et al. (2023b)) with GenBank accesion numbers for the ITS and LSU regions. Type specimens are indicated with a (T).
Tremella species	Lichen species	DNA extraction number	ITS	LSU	Specimen data
Tremella caloplacae	Variospora aurantia	SF148	OQ192947	OQ176395	Ukraine. Kukwa 1851 (S-F117262)
Tremella caloplacae	Variospora aurantia	SF302	OQ192959	OQ176407	Spain. Millanes 1370 & Freire Rallo (S-F493033)
Tremella caloplacae	Variospora dolomiticola	AM780	OQ192948	OQ176396	Greece. Diederich 18575 (BR)
Tremella caloplacae	Variospora dolomiticola	SF305	OQ192960	OQ176408	Spain. Millanes 1371 & Freire Rallo (S-F493034)
Tremella caloplacae	Variospora flavescens	AM782	OQ192949	OQ176397	Luxembourg. Diederich 18559 (BR)
Tremella caloplacae	Variospora flavescens	SF149	OQ192950	OQ176398	Sweden. Westberg, Košuthová, Prieto. GTL24 (S-F268002)
Tremella caloplacae	Variospora flavescens	SF243	OQ192951	OQ176399	Sweden. Freire Rallo S37 (S-F493035)
Tremella caloplacae	Variospora flavescens	SF254	OQ192952	OQ176400	Sweden. Freire Rallo S41 (S-F493036)
Tremella caloplacae	Variospora flavescens	SF257	OQ192953	OQ176401	Sweden. Freire Rallo S42 (S-F493037)
Tremella caloplacae	Variospora flavescens	SF260	OQ192954	OQ176402	Sweden. Freire Rallo S43 (S-F493038)
Tremella caloplacae	Variospora flavescens	SF266	OQ192955	OQ176403	Sweden. Freire Rallo S45 (S-F493039)
Tremella caloplacae	Variospora flavescens	SF272	OQ192956	OQ176404	Sweden. Freire Rallo S46 (S-F493040)
Tremella caloplacae	Variospora flavescens	SF279	OQ192957	OQ176405	Sweden. Freire Rallo S50 (S-F493041)
Tremella caloplacae	Variospora thallincola	SF150	OQ192958	OQ176406	United Kingdom. Kärnefelt 970901 (S-L5870)
Tremella elegantis	Rusavskia elegans	AM315E	OQ192939	OQ176388	Sweden. Millanes 908 (S-F255314)
Tremella elegantis	Rusavskia elegans	AM349E	OQ192940	OQ176389	Norway. Millanes 808 (S-F255312)
Tremella elegantis	Rusavskia elegans	AM443	OQ192941	OQ176390	Norway. Millanes 1085 (S-F493042)
Tremella elegantis (T)	Rusavskia elegans	AM444	OQ192942	OQ176391	Norway. A. Millanes 1113 (S-F493072)
Tremella elegantis	Rusavskia elegans	AM554	OQ192943	OQ176392	Sweden. Millanes 904 (S-F255313)
Tremella elegantis	Rusavskia elegans	SF161	OQ192944	-	Sweden. Odelvik, Hedenäs & Rönblom 14-453 (S-F253739)
Tremella nimisiana	Xanthocarpia ferrarii	SF155	OQ192962	OQ176410	Estonia. Thor 8202 (S-F70137)
Tremella nimisiana	Xanthocarpia lactea	AM558	OQ192961	OQ176409	Austria. Hafellner 24839 (GZU)
Tremella nimisiana (T)	Xanthocarpia marmorata	SF291	OQ192964	OQ176412	Spain. Millanes 1365 & Freire Rallo (S-F497431)
Tremella nimisiana	Xanthocarpia sp.	SF156	OQ192963	OQ176411	Estonia. Thor 8202 (S-F70137)
Tremella nimisiana	Xanthocarpia sp.	SF292	OQ192965	OQ176413	Spain. Millanes 1356 & Freire Rallo (S-F497431)
Tremella nimisiana	Xanthocarpia sp.	SF414	OQ418449	-	France. B. de Lesdain 1906 (ANGUC)
Tremella parietinae	Xanthoria parietina	AM310	OQ192966	OQ176414	Austria. Obermayer 12148a (GZU)
Tremella parietinae	Xanthoria parietina	AM311	OQ192967	OQ176415	Austria. Fleischhacker 11010 (GZU)
Tremella parietinae	Xanthoria parietina	AM352E	OQ192968	OQ176416	Spain. Zamora, Zamora & Señoret 8-v-2010 (G)
Tremella parietinae	Xanthoria parietina	AM353E	OQ192969	OQ176417	Spain. Vivas, Zamora & Zamora 18-xii-2011 (G)
Tremella parietinae	Xanthoria parietina	AM446	OQ192970	OQ176418	Spain. Millanes 1192 (S-F493044)
Tremella parietinae	Xanthoria parietina	AM447	OQ192971	OQ176419	Spain. Millanes 1197 (S-F493045)
Tremella parietinae	Xanthoria parietina	AM553	OQ192972	OQ176420	Sweden. Millanes 849 (S-F253109)
Tremella parietinae	Xanthoria parietina	AM555	OQ192973	OQ176421	Sweden. Millanes 833 (S-F253105)
Tremella parietinae	Xanthoria parietina	AM559	OQ192974	OQ176422	Austria. Obermayer 12148a1 (GZU)
Tremella parietinae	Xanthoria parietina	AM561	OQ192976	OQ176424	Austria. Hafellner 77075 (GZU)
Tremella parietinae	Xanthoria parietina	AM562	OQ192977	OQ176425	Austria. Obermayer 12148a1 (GZU)
Tremella parietinae	Xanthoria parietina	AM563	OQ192978	OQ176426	Austria. Obermayer 12446 (GZU)
Tremella parietinae	Xanthoria parietina	AM564	OQ192979	OQ176427	Austria. Hafellner 77065 (GZU)
Tremella parietinae	Xanthoria parietina	AM565	OQ192980	OQ176428	Slovenia. Hafellner 77507 (GZU)
Tremella parietinae	Xanthoria parietina	AM638	OQ192981	OQ176429	Luxembourg. Diederich 17385 (BR)
Tremella parietinae	Xanthoria parietina	AM639	OQ192982	OQ176430	Luxembourg. Diederich 17455 (BR)
Tremella parietinae	Xanthoria parietina	AM640	OQ192983	OQ176431	Luxembourg. Diederich 17473 (BR)
Tremella parietinae	Xanthoria parietina	AM641	OQ192984	OQ176432	Luxembourg. Diederich 17740 (BR)
Tremella parietinae (T)	Xanthoria parietina	SF390	OQ418450	-	Spain. Millanes 1328 (S-F493073)
Tremella parietinae	Xanthoria parietina	SF391	OQ418451	-	Spain. Millanes 1364 (S-F493046)
Tremella parietinae	Xanthoria parietina	SF392	OQ418452	-	Spain. Millanes 1304 (S-F493068)
Tremella parietinae	Xanthoria parietina	SF394	OQ842302	-	Spain. Freire Rallo S128 (S-F493068)
Tremella parietinae	Xanthoria parietina	SF397	OQ842303	-	Spain. Etayo 31851 (herb. Etayo)
Tremella pusillae (T)	Calogaya pusilla	SF234	OQ192934	OQ176384	Sweden. Freire Rallo S33 (S-F493085)
Tremella pusillae	Calogaya pusilla	SF237	OQ192935	OQ176385	Sweden. Freire Rallo S34 (S-F493069)
Tremella pusillae	Calogaya pusilla	SF263	OQ192936	OQ176386	Sweden. Freire Rallo S44 (S-F493070)
Tremella pusillae	Calogaya pusilla	SF269	OQ192937	OQ176387	Sweden. Freire Rallo S45 (S-F493071)
Tremella sorediatae (T)	Rusavskia sorediata	AM32	OQ192945	OQ176393	Greenland. Kukwa 4385a (UGDA)
Tremella sorediatae	Rusavskia sorediata	AM642	OQ192946	OQ176394	Canada. Goward 01-608 (UCB)
Tremella sp. 13	Calogaya biatorina	SF401	OQ418453	-	Spain. Etayo 20762 (herb. Etayo)
Tremella sp. 14	Calogaya decipiens	AM556	OQ192933	OQ176383	Sweden. Millanes 850 (S-F253110)
Tremella sp. 15	Polycauliona sp.	SF399	OQ418454	-	Spain. Etayo 19125 (herb. Etayo)
Tremella candelariellae	Candelaria concolor	AM384	OQ418455	OQ410474	Spain. Zamora 13-iii-2010 (G)
